# Supplementary material for: Prevalence of Eucoleus garfiai in Wild Boars Hunted at Different Altitudes in the Campania and Latium Regions (Italy)
Source: Animals (Basel). 2023 Feb 17;13(4):706. doi: 10.3390/ani13040706 (PMC9952325; doi:10.3390/ani13040706)
Supplement: Supplementary file 1 [file animals-13-00706-s001.zip]

Archive with 1 entries (1 files):
- animals-2188082-supplementary.pdf
